# Supplementary material for: Current Scenario of Pathogen Detection Techniques in Agro-Food Sector
Source: Biosensors (Basel). 2022 Jul 4;12(7):489. doi: 10.3390/bios12070489 (PMC9313409; doi:10.3390/bios12070489)
Supplement: Supplementary file 1 [file biosensors-12-00489-s001.zip]

Archive with 1 entries (1 files):
- biosensors-1744875-supplementary.pdf
